# Supplementary material for: Genome-Based Analysis of Virulence Factors and Biofilm Formation in Novel P. aeruginosa Strains Isolated from Household Appliances
Source: Microorganisms. 2022 Dec 19;10(12):2508. doi: 10.3390/microorganisms10122508 (PMC9781345; doi:10.3390/microorganisms10122508)
Supplement: Supplementary file 1 [file microorganisms-10-02508-s001.zip]

Archive with 1 entries (1 files):
- microorganisms-2087541-supplementary.pdf
